# Supplementary material for: Potential Utility of Combined Salivary Calprotectin and Anti-Cyclic Citrullinated Peptide in Rheumatoid Arthritis Assessment
Source: Diagnostics (Basel). 2025 Dec 21;16(1):23. doi: 10.3390/diagnostics16010023 (PMC12785978; doi:10.3390/diagnostics16010023)
Supplement: Supplementary file 1 [file diagnostics-16-00023-s001.zip]

Archive with 1 entries (1 files):
- diagnostics-4023718-supplementary.pdf
